# Supplementary material for: Manually segmented vascular networks from images of retina with proliferative diabetic and hypertensive retinopathy
Source: Data Brief. 2018 Mar 15;18:470–3. doi: 10.1016/j.dib.2018.03.041 (PMC5996258; doi:10.1016/j.dib.2018.03.041)
Supplement: Supplementary file 2 — Supplementary material [file mmc2.zip]

Archive with 38 entries (37 files):
- data/
- data/HR048.png
- data/HR075.png
- data/HR090.png
- data/HR220.png
- data/HR271.png
- data/HR272.png
- data/HR275.png
- data/HR397.png
- data/N077.png
- data/N081.png
- data/N082.png
- data/N162.png
- data/N163.png
- data/N235.png
- data/N236.png
- data/N239.png
- data/N240.png
- data/N255.png
- data/P001.png
- data/P002.png
- data/P003.png
- data/P004.png
- data/P005.png
- data/P044.png
- data/P139.png
- data/P291.png
- data/P319.png
- data/P324.png
- data/PDR085.png
- data/PDR087.png
- data/PDR179.png
- data/PDR204.png
- data/PDR232.png
- data/PDR342.png
- data/PDR343.png
- data/PDR347.png
- data/PDR351.png
